# Supplementary material for: A hypoxia-related genes prognostic risk model, and mechanisms of hypoxia contributing to poor prognosis through immune microenvironment and drug resistance in acute myeloid leukemia
Source: Front Pharmacol. 2024 Feb 28;15:1339465. doi: 10.3389/fphar.2024.1339465 (PMC10933109; doi:10.3389/fphar.2024.1339465)
Supplement: Supplementary file 1 [file Table2.xlsx]

## Sheet: Sheet1
Supplementary table 2 characteristic of newly diagnosed patient samples
Patients	Age	Gender	FAB	WBC	HB	PLT	BM	Mutations	Prognosis
No.	（years）			(×109 /L)	(g/L)	(×109 /L)	Blast (%)		(Based on the ELN)
1	26	F	M5	25.35	116	77	39.05	CEBPA	Favorable
2	48	F	M2	69.22	46	31	68.58		Favorable
3	59	M	M4	0.46	72	6	70.54	NPM1	Favorable
4	53	M	M2	70.11	68	103	22.47	IDH2	Favorable
5	47	M	M4/M5	3.6	61	49	54.92	NPM1	Favorable
6	51	M	M5	44.16	73	123	48.83		Favorable
7	52	F	M2	32.71	93	83	93.41	IDH1	Favorable
8	74	M	M4	0.91	68	57	30.1		Favorable
9	42	F	M4	10.81	50	57	7.18	CEBPA	Favorable
10	47	F	M5	224.33	63	30	93.79	C-KIT	Favorable
11	59	F	M5	1.43	56	40	21.7		Favorable
12	26	M	M2	0.57	61	28	16.98	FLT3-ITD	Intermediate
13	59	M	M2	1.25	65	17	11.59		Intermediate
14	18	M	M5	7.54	71	45	43.52	FLT3-ITD, NPM1	Intermediate
15	27	M	M5	47.09	69	33	49.62	DNMT3A	Intermediate
16	52	F	M4	25.75	2.25	70	75.84	NPM1	Intermediate
17	69	F	M2	114.47	52	31	61.72	IDH2, FLT-ITD	Intermediate
18	33	M	M4	14.19	49	2	35.06	C-KIT	Intermediate
19	35	M	M5	0.88	58	51	32.07	FLT3-D385	Intermediate
20	24	M	M2	26.94	80	42	67.82		Intermediate
21	47	F	M4	7.41	69	46	81.55	IDH2, ASXL1	Adverse
22	76	M	M4	67.19	76	12	23.49	IDH1-R123	Adverse
23	31	F	M5	22.85	42	47	51.13		Adverse
24	66	F	M5	47.37	95	47	89.39	FLT3-ITD, FLT3-D835	Adverse
25	87	F	M4	3.36	70	57	15.21	IDH2, NPM1	Adverse
26	37	M	M5	3.97	131	70	10.16	IDH1-R132, FLT3-D385	Adverse
27	54	F	M4	1.89	59	28	24.35	ASXL1, SF3B1	Adverse
28	27	M	M4	1.27	47	10	22.07	RUNX1	Adverse
29	24	M	M5	11.04	38	76	22.56		Adverse
30	59	M	M4	23.16	88	62	90.07	RUNX1, CEBPA	Adverse
31	65	M	M5	1.27	68	54	9.37	TP53	Adverse
32	25	M	M4	25.52	74	35	21.31	IDH2, ASXL1	Adverse
33	59	M	M2	23.25	65	207	52.5	C-KIT	Adverse
