# Supplementary material for: A hypoxia-related genes prognostic risk model, and mechanisms of hypoxia contributing to poor prognosis through immune microenvironment and drug resistance in acute myeloid leukemia
Source: Front Pharmacol. 2024 Feb 28;15:1339465. doi: 10.3389/fphar.2024.1339465 (PMC10933109; doi:10.3389/fphar.2024.1339465)
Supplement: Supplementary file 2 [file Table3.xlsx]

## Sheet: Sheet1
Supplementary table 3 characteristic of relapse patient samples
Patients	Age	Gender	FAB	WBC	HB	PLT	BM	Mutations	Treatments
No.	（years）			(×109 /L)	(g/L)	(×109 /L)	Blast (%)
1	35	M	M5	9.3	77	33	70.2	C-KIT	IA
2	54	F	M2	24.68	78	48	53.85	FLT3-ITD	IA
3	47	M	M5	0.6	50	18	16.54		MA
4	33	M	M2	2.24	102	83	77.5	FLT3-D835	DA
5	30	M	M5	2.77	138	21	68.88		AZA+VEN
6	52	F	M2	23.75	102	8	37.87	CEBPA	IA
7	52	F	M4	41.24	53	5	58.3	FLT3-ITD, DNMT3A, NPM1	DA
8	79	F	M5	147.79	111	33	88.69	NRAS, G2AF1	IA, CAG, AZA+VEN, DEC+CAG, MA
9	28	M	M4	16.12	105	60	80.34	FLT3-ITD, IDH1-R123	HA
10	24	F	M2	7.2	121	196	0.53	IDH2	IA, DEC+HAG, HSCT
11	59	M	M4	2.5	64	132	0.99		AZA +CD47 mAb, Ara-C+CD47 mAb
12	61	F	M5	0.58	35	30	25.25	C-KIT	DA
13	52	F	M5	3.54	54	69	78.31	FLT3-D835, C-KIT	IA，AZA+VEN, AZA+CAG, DEC+CAG+GIL
14	38	M	M5	0.58	51	17	86.88	CEBPA	MA
15	26	M	M4	1.3	70	235	6.25	RUNX1	AZA+VEN
16	69	M	M5	115.52	55	5	25.79	FLT3-ITD, ASXL1, SF3B1	IA, CAG, AZA+VEN, DEC+CAG
17	19	M	M5	53.01	44	36	32.16	IDH1-R123, NPM1	AZA+VEN
18	48	F	M4	2.23	68	22	14.82	IDH2, NPM1	AZA+VEN, AZA+VEN+Ara-C
19	58	F	M2	15.87	56	3	47.22		DA, Ara-C, HAG, MA
20	30	M	M4	0.67	56	9	6.65	ASXL1, CEBPA	DA
21	19	M	M5	61.92	87	243	80.29	IDH2, ASXL1	MA
22	42	F	M4	23.17	34	38	11.95	FLT3-ITD, DNMT3A	IA,Ara-C, HA,DA
23	43	F	M4	25.22	52	57	76.57	RUNX1, NARS	AZA, Ara-C
24	70	M	M4	8.07	65	17	45.68	FLT3-D835, CEBPA	Half-dose CAG, AZA+VEN
25	53	M	M2	86.57	131	65	84.2	TP53	DA, AZA, CAG,Ara-C, MA
26	27	F	M5	88	152	91	30.62	FLT3-ITD, FLT3-D835	IA
27	38	M	M4	4.7	88	72	25.08		AZA
28	66	M	M5	15.2	59	81	67.05	NPM1, ASXL1	HA
29	72	F	M4	2.97	70	168	59.07	FLT3-ITD, IDH2, NPM1	AZA+VEN, AZA+VEN+SOR
Chemotherapy Regimens: IA: Idarubicin + Cytarabine, DA: Daunorubicin + Cytarabine, HA: Homoharringtonine + Cytarabine, MA :Mitoxantrone + Cytarabine, CAG: Cytarabine + Aclacinomycin + Granulocyte Colony-Stimulating Factor, HAG: Homoharringtonine + Aclacinomycin + Granulocyte Colony-Stimulating Factor. Abbreviations: Cytarabine (Ara-C), Azacitidine (AZA), Venetoclax (VEN), Decitabine (DEC), Gilter…
