# Supplementary material for: A hypoxia-related genes prognostic risk model, and mechanisms of hypoxia contributing to poor prognosis through immune microenvironment and drug resistance in acute myeloid leukemia
Source: Front Pharmacol. 2024 Feb 28;15:1339465. doi: 10.3389/fphar.2024.1339465 (PMC10933109; doi:10.3389/fphar.2024.1339465)
Supplement: Supplementary file 3 [file Table1.xlsx]

## Sheet: Sheet1
Supplementary table 1 characteristic of normal donors samples
Normal Donors	Age	Gender	WBC	HB	PLT
No.	（years）		(×109 /L)	(g/L)	(×109 /L)
1	31	M	58.75	157	216
2	26	F	64.48	120	269
3	26	F	64.87	124	220
4	38	M	43.84	125	236
5	42	M	70.37	137	250
6	43	F	74.19	123	122
7	22	F	66.4	121	202
8	47	M	91.02	139	242
9	35	F	22.75	125	139
10	21	M	38.85	154	223
11	53	M	25.42	142	149
12	19	M	44.81	145	197
13	51	M	44.94	148	243
14	46	F	55.49	106	218
15	39	M	59.68	146	195
16	49	M	28.85	145	186
17	20	F	40.55	118	226
18	33	M	34.71	118	155
19	32	M	48.02	167	244
20	27	M	71.06	152	281
21	53	F	24.61	169	174
22	23	M	39.95	139	221
23	29	F	77.1	150	233
24	39	M	39.25	151	106
25	19	M	71.06	152	281
26	25	M	27.35	145	174
27	25	M	24.61	159	93
